# Supplementary material for: Physicochemical and Microbial Regulation Inhibit Rice Mercury Accumulation in the Karst Region with High Geological Background
Source: Toxics. 2026 Jul 15;14(7):615. doi: 10.3390/toxics14070615 (PMC13418583; doi:10.3390/toxics14070615)
Supplement: Supplementary file 1 [file toxics-14-00615-s001.zip]

Archive with 1 entries (1 files):
- toxics-4410568-supplementary.pdf
